# Supplementary material for: Effects of Continuous Prenatal Low Dose Rate Irradiation on Neurobehavior, Hippocampal Cellularity, Messenger RNA and MicroRNA Expression on B6C3F1 Mice
Source: Cells. 2024 Aug 26;13(17):1423. doi: 10.3390/cells13171423 (PMC11394438; doi:10.3390/cells13171423)
Supplement: Supplementary file 1 [file cells-13-01423-s001.zip]

Archive with 1 entries (1 files):
- cells-3143148-supplementary.pdf
